# Supplementary material for: Assembly of Celastrol to Zeolitic Imidazolate Framework-8 by Coordination as a Novel Drug Delivery Strategy for Cancer Therapy
Source: Pharmaceuticals (Basel). 2022 Aug 29;15(9):1076. doi: 10.3390/ph15091076 (PMC9504028; doi:10.3390/ph15091076)
Supplement: Supplementary file 1 [file pharmaceuticals-15-01076-s001.zip]

Archive with 1 entries (1 files):
- pharmaceuticals-1816213-supplementary.pdf
